# Supplementary material for: Single-Step Phytate Flame-Retardant Coatings for Cotton, Polyester and Cotton/Polyester Blends
Source: Polymers (Basel). 2026 Mar 27;18(7):819. doi: 10.3390/polym18070819 (PMC13074638; doi:10.3390/polym18070819)
Supplement: Supplementary file 1 [file polymers-18-00819-s001.zip]

Archive with 1 entries (1 files):
- polymers-4171072-supplementary.pdf
